# Supplementary material for: Selecting implementation models, theories, and frameworks in which to integrate intersectional approaches
Source: BMC Med Res Methodol. 2022 Aug 4;22:212. doi: 10.1186/s12874-022-01682-x (PMC9351159; doi:10.1186/s12874-022-01682-x)
Supplement: Supplementary file 4 — Additional file 4. Criteria Prioritization Survey - Models, Theories and Frameworks (MTF). [file 12874_2022_1682_MOESM4_ESM.xlsx]

## Sheet: Sheet0
Criteria Prioritization Survey - Models, Theories and Frameworks (MTF)
Respondent	Survey Part 1, Q3_1	Survey Part 1, Q3_2	Survey Part 1, Q3_3	Survey Part 1, Q3_4	Survey Part 1, Q3_5	Survey Part 1, Q3_6	Survey Part 1, Q3_7	Survey Part 1, Q3_8	Survey Part 2, Q4_1	Survey Part 2, Q4_2	Survey Part 2, Q4_3	Survey Part 2, Q4_4	Survey Part 2, Q4_5	Survey Part 2, Q4_6	Survey Part 2, Q4_7	Survey Part 2, Q4_8	Survey Part 2, Q4_9	Survey Part 2, Q4_10	Survey Part 2, Q4_11	Survey Part 2, Q4_12	Q8 - Are there additional comments you would like to add?
1	3	5 (most important)	4	5 (most important)	5 (most important)	5 (most important)	5 (most important)	5 (most important)	5 (many years of experience)	5 (many years of experience)	5 (many years of experience)	2	2	2	3	4	3	3	3	3	NA
2	3		3	4	3	2	4	5 (most important)	2	2	1 (little/no experience)	1 (little/no experience)	4	4	5 (many years of experience)	5 (many years of experience)	5 (many years of experience)	4	4	4	I struggled to rate the first two criteria as they were posed to us... i'm not sure i agree that we should be looking at not models and not individual behavior theories... i think both of these could benefit from an intersectional lense... so i'm a bit confused on this... i think this could benefit from discussion
3	2	4	5 (most important)	4	4	2	5 (most important)	2	1 (little/no experience)	1 (little/no experience)	1 (little/no experience)	1 (little/no experience)	4	2	3	3	4	3	3	3
4	3	3	3	3	3	3	3	3	5 (many years of experience)	5 (many years of experience)	5 (many years of experience)	5 (many years of experience)	4	1 (little/no experience)	4	3	3	1 (little/no experience)	1 (little/no experience)	1 (little/no experience)
5	5 (most important)	5 (most important)	4	4	3	3	5 (most important)	4	1 (little/no experience)	1 (little/no experience)	1 (little/no experience)	4	5 (many years of experience)	3	4	4	4	2	3	3
6	4	2	5 (most important)	5 (most important)	4	4	4	4	1 (little/no experience)	1 (little/no experience)	1 (little/no experience)	5 (many years of experience)	5 (many years of experience)	5 (many years of experience)	4	5 (many years of experience)	5 (many years of experience)	5 (many years of experience)	5 (many years of experience)	4
7	1 (least important)	1 (least important)	4	5 (most important)	3	2	5 (most important)	5 (most important)	1 (little/no experience)	1 (little/no experience)	1 (little/no experience)	3	5 (many years of experience)	2	4	4	4	4	4	1 (little/no experience)	I must admit I don't fully understand the reasoning behind the first two proposed criterion. A discussion and debate about those during the FTF meeting would be valuable for me.
8	5 (most important)	3	1 (least important)	4	3	2	4	2	1 (little/no experience)	1 (little/no experience)	1 (little/no experience)	2	3	2	2	2	4	4	4	4
9	2	2	5 (most important)	5 (most important)	5 (most important)	3	5 (most important)	5 (most important)	2	2	2	4	4	4	4	4	4	4	4	4
10	3	1 (least important)	4	4	3	4	5 (most important)	5 (most important)	2	2	1 (little/no experience)	5 (many years of experience)	5 (many years of experience)	5 (many years of experience)	4	5 (many years of experience)	5 (many years of experience)	5 (many years of experience)	4	5 (many years of experience)
11	2	1 (least important)	2	4	3	5 (most important)	4	5 (most important)	5 (many years of experience)	5 (many years of experience)	5 (many years of experience)	1 (little/no experience)	1 (little/no experience)	1 (little/no experience)	3	3	3	1 (little/no experience)	2	1 (little/no experience)
12	5 (most important)	5 (most important)	3	2	4	3	4	5 (most important)	3	2	2	2	2	2	3	3	3	2	2	2
13	5 (most important)	2	3	1 (least important)	2	2	4	2	1 (little/no experience)	1 (little/no experience)	1 (little/no experience)	2	5 (many years of experience)	5 (many years of experience)	5 (many years of experience)	4	4	4	4	4	None
14	3	1 (least important)	1 (least important)	4	4	4	1 (least important)	3	1 (little/no experience)	1 (little/no experience)	1 (little/no experience)	4	4	4	4	4	4	4	4	4
15	3	2	5 (most important)	4	4	2	4	3	2	2	1 (little/no experience)	1 (little/no experience)	4	2	4	5 (many years of experience)	5 (many years of experience)	4	4	1 (little/no experience)	MTF was not defined so I hope that I interpreted the criteria correctly! :)
16	3	4	2	5 (most important)	5 (most important)	5 (most important)	4	4	3	1 (little/no experience)	1 (little/no experience)	5 (many years of experience)	5 (many years of experience)	3	3	5 (many years of experience)	5 (many years of experience)	2	2	2
