# Supplementary material for: Selecting implementation models, theories, and frameworks in which to integrate intersectional approaches
Source: BMC Med Res Methodol. 2022 Aug 4;22:212. doi: 10.1186/s12874-022-01682-x (PMC9351159; doi:10.1186/s12874-022-01682-x)
Supplement: Supplementary file 6 — Additional file 6. Intersecting Categories Survey Results - Project Team. [file 12874_2022_1682_MOESM6_ESM.xlsx]

## Sheet: Data Collection
Intersecting Categories Survey Results - Project Team
	Date of Birth	Sexual Orientation	Employment	Racial/Ethnic Background	Religion or Spiritual Affliation	Education	Caring responsibilities
1	1932-11-01	Heterosexual	Part-time employed	White / Caucasian – North American (e.g., Canadian, American)	Judaism	Completed doctorate	None
2	1951-12-01	Heterosexual	Full-time employed	White / Caucasian – North American (e.g., Canadian, American)	Judaism	Completed doctorate	Primary carer of a child or children
3	1963-04-01	Queer	Full-time employed	White / Caucasian – European (e.g., English, Italian, Portuguese, Russian)	I do not have a religious or spiritual affiliation	Completed doctorate	Primary carer of a child or children with a disability
4	1966-07-01	Heterosexual	Full-time employed	White / Caucasian – North American (e.g., Canadian, American)	Christian	Prefer not to answer	None
5	1967-01-01	Queer	Full-time employed	White / Caucasian – North American (e.g., Canadian, American)	Christian Orthodox	Completed Master's Degree	Primary carer of a child or children
6	1970-04-01	Heterosexual	Full-time employed	White / Caucasian – European (e.g., English, Italian, Portuguese, Russian)	Atheism	Completed Master's Degree	None
7	1976-04-01	Heterosexual	Full-time employed	White / Caucasian – North American (e.g., Canadian, American)	Do not know	Completed Master's Degree	Primary carer of a child or children
8	1979-09-01	Lesbian	Full-time employed	White / Caucasian – North American (e.g., Canadian, American)	I do not have a religious or spiritual affiliation	Completed Master's Degree	Secondary carer
9	1982-07-01	Lesbian	Other	White / Caucasian – North American (e.g., Canadian, American)	I do not have a religious or spiritual affiliation	Some doctorate	None
10	1984-05-01	Heterosexual	Full-time employed	White / Caucasian – North American (e.g., Canadian, American)	I do not have a religious or spiritual affiliation	Completed Master's Degree	None
11	1986-08-01	Heterosexual	Retired	White / Caucasian – North American (e.g., Canadian, American)	I do not have a religious or spiritual affiliation	Completed doctorate	None
12	1986-08-01	Heterosexual	Part-time student	White / Caucasian – European (e.g., English, Italian, Portuguese, Russian) || Black – African (e.g., Ghanaian, Kenyan, Somali)	I do not have a religious or spiritual affiliation	Completed doctorate	None
13	1988-09-01	Heterosexual	Full-time employed	White / Caucasian – European (e.g., English, Italian, Portuguese, Russian)	Other	Completed doctorate	Primary carer of a child or children
14	1989-10-01	Prefer not to answer	Full-time employed	Mixed heritage (e.g., Black- African & White – North American) (Please specify)	Christian	Completed doctorate	None
15	1989-10-01	Heterosexual	Retired	White / Caucasian – North American (e.g., Canadian, American)	Protestant	Completed Master's Degree	Secondary carer
16	1989-12-01	Heterosexual	Full-time employed	White / Caucasian – European (e.g., English, Italian, Portuguese, Russian)	Spiritual	Completed Master's Degree	Primary carer or assistant for an older person or people (65 years and over)
17		Heterosexual	Full-time employed	White / Caucasian – North American (e.g., Canadian, American)	I do not have a religious or spiritual affiliation	Completed Master's Degree	None
18			Full-time employed	White / Caucasian – European (e.g., English, Italian, Portuguese, Russian)	Spiritual	Completed Master's Degree	Primary carer of a child or children
19					I do not have a religious or spiritual affiliation	Prefer not to answer	Primary carer of a child or children with a disability
20						Completed professional school
